# Supplementary material for: New data on the validity of the Fazio Laterality Inventory
Source: PLoS One. 2022 Jan 18;17(1):e0262803. doi: 10.1371/journal.pone.0262803 (PMC8765606; doi:10.1371/journal.pone.0262803)
Supplement: S1 File — (DAT) [file pone.0262803.s001.dat]

Age	Sex	Education	LN	EHI1	EHI2	EHI3	EHI4	EHI5	EHI6	EHI7	EHI8	EHI9	EHI10	FLI1	FLI2	FLI3	FLI4	FLI5	FLI6	FLI7	FLI8	FLI9	FLI10	FLI_recznosc_samoocena	FLI_uszkodzenia
24	1	2	15	1	1	1	1	1	1	1	1	1	1	100	100	90	100	100	98	99	100	95	100	1	0
21	1	2	15	1	1	1	1	1	1	1	1	2	1	90	45	100	0	59	60	100	75	100	25	1	0
24	1	4	17	1	1	1	1	1	1	1	1	1	1	100	100	90	90	90	100	100	50	50	100	1	0
23	1	2	16	2	2	2	1	2	2	2	2	2	2	0	0	50	0	50	50	0	0	50	0	2	0
20	1	2	13	1	1	1	1	1	1	2	1	2	1	0	0	0	0	0	0	0	0	0	0	1	0
21	1	2	15	2	2	2	2	2	3	2	2	2	3	0	0	10	20	50	5	10	10	15	0	2	0
32	1	4	17	1	1	1	1	1	1	2	1	1	1	100	100	999	100	0	999	75	100	999	100	1	0
19	1	2	13	1	1	3	3	1	1	3	1	3	1	99	100	60	90	55	50	70	95	60	100	1	0
19	1	2	14	2	2	2	2	2	2	2	2	2	2	0	0	0	0	0	0	0	0	0	0	2	0
19	1	2	13	1	1	2	2	1	2	2	1	1	3	100	100	0	0	50	0	98	100	0	50	2	0
21	2	2	14	1	1	1	1	1	1	3	1	1	1	100	100	90	70	70	70	80	90	80	100	1	0
23	1	2	16	1	1	1	1	1	1	1	1	1	1	90	60	45	45	75	60	90	80	90	26	1	0
23	2	4	17	2	2	3	2	2	2	2	2	3	2	1	1	30	0	35	30	7	2	15	0	2	0
22	1	2	15.5	1	1	1	1	1	1	1	1	1	1	100	100	50	70	50	50	60	60	50	100	1	0
27	1	4	14	2	2	2	2	2	2	2	2	2	1	0	0	100	100	100	100	100	100	100	67	2	0
20	1	2	13	1	1	1	1	1	1	2	1	1	1	100	100	50	100	10	10	50	100	90	100	1	0
24	1	2	15	1	1	1	1	1	1	3	1	1	1	95	100	90	100	50	70	80	90	50	100	1	0
20	1	2	13	1	1	1	1	1	1	1	1	1	1	100	100	100	100	50	50	100	100	100	100	1	0
23	2	2	15	1	1	1	1	1	1	1	1	1	1	100	100	99	95	90	60	60	90	90	100	1	0
21	2	2	15	2	2	2	2	2	2	2	2	2	2	0	0	5	30	35	28	40	13	43	3	2	0
19	1	2	12	1	1	1	1	1	3	1	3	3	3	100	100	70	99	60	50	70	80	60	100	1	0
21	1	2	14	1	1	1	1	1	1	1	1	1	1	100	100	90	90	50	80	90	100	90	100	1	0
21	2	2	14	2	2	2	2	2	2	2	2	2	2	0	0	100	30	50	50	50	20	50	0	2	0
21	1	2	15	2	2	2	2	2	2	2	2	2	2	0	0	50	50	50	50	98	0	0	0	2	0
19	2	1	12	1	1	1	1	1	1	1	1	3	2	100	100	50	90	50	50	75	5	50	100	1	0
18	1	1	11.5	1	1	1	1	1	1	3	1	2	1	100	100	80	50	90	30	98	95	60	0	1	0
21	1	2	14	2	2	2	2	2	2	2	2	2	2	0	0	50	50	0	50	50	0	0	0	2	0
20	1	2	14	1	3	3	1	1	3	2	1	2	3	98	76	60	98	0	50	50	78	50	98	1	0
22	1	2	16	1	1	1	1	1	1	1	1	1	1	98	98	98	98	75	75	98	98	75	98	1	0
21	1	2	14	2	2	2	2	2	2	2	2	2	2	0	0	10	10	50	40	30	40	20	0	2	0
23	1	4	16	2	1	1	1	2	3	2	1	3	1	0	2	80	80	20	51	80	90	75	10	2	0
22	1	2	16	2	2	2	3	2	3	3	2	3	3	0	0	0	50	50	50	50	20	25	0	2	0
18	1	1	11	1	1	1	1	1	1	1	1	1	1	100	100	100	100	50	100	50	100	50	100	1	0
22	1	2	15	2	1	1	1	2	1	3	1	3	1	0	0	100	100	50	50	100	90	80	100	3	0
19	1	2	13	1	1	1	1	1	3	1	3	3	1	100	100	100	999	0	999	999	100	75	100	1	0
19	1	2	13	2	2	2	2	2	2	2	2	2	2	0	0	0	0	0	0	0	0	0	0	2	0
28	1	4	21	1	1	1	1	1	1	3	1	1	1	100	100	80	100	999	70	80	95	75	100	1	0
20	2	2	16	1	1	1	1	1	1	2	1	1	1	100	100	53	75	90	60	78	79	70	100	1	0
19	2	1	11	1	1	1	1	1	1	3	1	1	1	100	100	50	50	50	50	50	100	50	100	1	0
24	1	2	17.5	2	2	2	2	2	2	2	2	3	3	0	0	0	0	30	50	10	10	30	0	2	0
20	1	2	13	1	1	1	1	1	3	3	1	3	1	100	100	100	98	0	50	50	100	50	100	1	0
24	1	4	17	1	1	1	1	1	1	1	1	1	1	100	100	98	90	80	999	70	80	95	98	1	0
21	2	3	14	1	1	1	1	1	1	3	1	1	1	100	100	90	90	60	60	70	90	90	100	1	0
18	1	1	12	1	1	1	1	1	1	2	1	1	1	100	100	100	70	90	80	80	100	60	100	1	0
22	2	2	15	2	2	2	2	2	2	2	2	2	2	0	0	50	0	0	50	50	25	50	0	2	0
28	1	4	19	1	1	1	3	1	3	1	1	1	1	100	100	80	80	80	50	75	75	50	100	1	0
23	2	2	16	2	2	2	2	2	3	1	2	2	2	0	0	98	0	0	0	98	0	0	0	2	0
31	1	4	17	1	1	1	1	1	1	2	1	1	1	100	100	100	100	0	100	100	100	80	100	1	0
28	1	2	19	1	1	1	3	1	3	3	3	3	3	100	100	50	70	100	50	50	50	50	100	1	0
20	1	2	13.5	1	1	1	1	1	1	1	1	1	1	100	100	80	95	98	55	70	95	98	100	1	0
21	1	2	16	2	3	1	2	2	2	2	2	2	3	0	0	0	50	0	50	50	0	50	0	2	0
23	1	2	16	1	1	1	1	1	1	1	1	1	1	100	100	100	100	100	100	100	100	100	100	1	0
20	1	1	12	2	2	2	2	2	3	2	2	2	2	0	0	20	0	50	10	0	0	50	0	2	0
26	1	4	19	2	1	3	1	2	3	3	3	3	1	0	0	0	0	0	0	0	0	0	0	2	0
23	1	4	17	1	1	1	1	1	1	2	1	1	1	100	100	90	60	99	70	99	100	50	100	1	0
21	1	2	15	1	1	1	1	1	3	2	3	1	1	99	100	60	50	45	65	75	90	60	99	1	0
42	1	2	11	2	1	2	1	2	1	2	1	1	1	0	0	50	5	1	1	5	50	50	100	2	0
22	2	2	16	2	2	2	2	2	2	1	1	1	1	0	0	100	80	50	100	100	100	100	100	2	0
25	1	4	17	2	2	2	2	2	2	2	2	2	2	0	0	10	20	0	10	0	0	0	0	2	0
18	2	1	11	1	1	1	1	1	3	1	1	2	1	100	95	50	70	89	50	50	80	70	90	1	0
26	1	4	17	1	1	1	1	1	1	3	1	3	1	100	100	70	70	0	999	999	100	999	100	1	0
23	2	4	16	1	1	1	1	1	1	1	1	1	1	0	0	0	0	0	0	0	0	0	0	1	0
18	1	1	13	1	1	1	1	1	1	1	1	2	1	100	100	80	80	100	50	70	100	100	3	1	0
20	1	1	14	1	1	1	2	1	1	2	2	1	1	100	100	50	50	50	50	50	50	50	50	3	1
26	1	4	17	1	1	1	1	1	1	1	1	3	1	100	100	50	80	50	60	70	90	60	100	1	0
21	1	2	13	1	1	1	1	1	1	2	1	1	1	100	100	70	98	60	50	98	88	90	100	1	0
22	1	2	16	1	1	1	3	1	3	1	1	1	1	100	100	60	999	100	999	70	90	60	100	1	0
33	1	4	22	1	1	1	1	1	1	3	1	1	1	100	100	95	95	60	999	80	99	95	100	1	0
19	1	2	12.5	1	1	1	1	1	1	1	1	1	1	100	100	50	100	50	50	100	100	100	100	1	0
44	1	2	17	2	2	1	2	2	2	2	2	2	2	0	0	50	100	80	98	98	5	80	0	2	0
22	1	2	16	1	1	1	1	1	1	3	1	3	1	100	100	100	50	50	50	50	70	70	100	1	0
27	1	4	21	1	1	1	3	1	3	3	1	1	1	100	100	75	80	50	50	80	100	75	100	1	0
19	1	1	13	1	1	1	1	1	1	3	1	1	1	100	100	100	100	0	100	90	100	100	100	1	0
33	2	4	18	2	2	2	3	2	2	2	2	2	2	0	0	10	15	50	33	15	15	33	15	2	0
23	2	2	17	2	2	2	2	2	2	2	2	2	2	0	0	50	0	50	50	50	0	50	0	2	0
20	1	2	12	1	1	1	1	1	2	2	1	2	1	98	98	98	98	0	0	0	98	98	98	1	0
31	1	2	17	2	2	1	2	2	2	2	2	3	2	0	0	2	50	0	0	25	25	30	30	2	0
21	2	2	14	2	2	2	2	2	2	2	2	2	2	0	0	0	0	0	90	20	0	0	0	2	0
19	2	2	13	2	2	2	2	2	2	2	2	3	3	0	0	50	50	0	30	50	25	25	0	2	0
22	2	2	16	1	1	1	1	1	1	3	1	3	1	95	98	95	60	75	50	80	95	65	100	1	0
19	2	2	12	1	1	1	1	1	1	1	1	2	1	99	99	89	69	94	26	93	86	88	91	1	0
22	2	2	16	1	1	1	3	1	3	3	1	1	1	100	100	70	95	90	70	999	90	80	100	1	0
32	1	4	17	1	1	3	3	1	3	3	1	3	2	100	100	50	50	50	50	50	30	50	70	3	0
24	1	4	17	1	1	1	1	1	1	1	1	1	1	100	100	80	60	20	50	90	100	90	100	1	0
18	2	2	12	1	1	1	3	1	1	3	1	1	1	98	90	80	99	56	70	90	90	80	99	1	0
26	1	2	19	1	1	1	1	1	1	1	3	2	1	100	100	40	100	100	999	999	100	999	100	1	0
20	2	2	13	2	2	1	1	2	2	1	1	1	1	0	0	100	60	100	50	50	70	50	50	2	1
25	2	2	17	1	1	1	1	1	1	1	1	1	1	100	100	98	100	0	98	98	100	98	100	1	0
22	1	4	17	1	1	1	1	1	1	1	1	1	1	100	100	89	90	90	90	90	90	100	100	1	0
23	2	2	16	2	2	2	2	2	2	2	2	2	2	0	0	0	0	0	30	0	0	0	0	2	0
19	2	2	12	1	1	3	1	1	3	3	3	3	1	100	100	100	60	50	50	50	100	50	100	1	0
25	1	4	17	1	1	1	1	1	1	1	1	3	1	100	100	100	100	999	999	70	100	999	100	1	0
32	2	4	21	1	1	1	1	1	1	1	1	1	1	98	98	98	98	98	98	98	98	98	98	1	0
22	1	2	16	1	1	1	1	1	1	3	1	2	1	100	100	100	100	0	50	100	100	50	100	1	0
20	1	2	13	1	1	1	3	1	1	3	1	3	1	100	100	60	70	50	80	60	100	50	100	1	0
20	1	2	13	1	1	1	1	1	3	3	1	3	1	0	0	0	0	0	0	0	0	0		1	0
29	2	4	22	1	1	3	1	1	3	3	1	3	1	100	100	70	100	65	55	65	80	55	90	1	0
27	2	2	20	2	2	2	2	2	2	3	2	2	2	0	0	30	50	0	0	0	0	0	0	2	0
23	1	4	17	1	1	1	1	1	1	1	1	1	1	100	100	98	90	70	60	60	98	80	98	1	0
26	1	4	18	1	1	1	1	1	1	1	1	1	1	98	98	50	50	50	50	98	98	50	0	1	0
22	2	2	15	1	1	1	1	1	1	1	1	3	1	100	100	999	65	25	40	40	90	35	100	1	0
20	1	2	15	1	1	1	1	1	1	1	1	3	1	100	100	95	98	70	60	80	95	80	100	1	0
23	1	4	16	1	1	1	1	1	1	3	1	1	1	100	100	90	95	999	80	90	100	999	100	1	0
40	2	4	18	2	2	2	2	2	2	2	2	1	2	0	0	0	50	50	50	0	0	50	0	2	0
18	1	1	12	1	1	1	1	1	1	1	1	1	1	100	100	100	98	80	70	60	100	80	100	1	0
21	2	1	8	2	2	2	2	2	2	3	2	3	2	0	0	25	0	0	15	10	0	30	0	2	0
20	2	2	13	2	2	2	2	2	2	3	2	3	3	0	0	100	25	0	50	50	25	50	0	2	0
38	1	4	25	1	1	1	1	1	1	1	1	1	1	100	100	100	100	100	100	100	100	100	100	1	0
23	2	4	16	1	1	1	1	1	1	1	1	1	1	100	100	95	95	100	80	80	95	90	100	1	0
20	2	2	14.5	1	1	1	1	1	1	3	1	1	1	100	95	60	65	50	50	95	100	70	100	1	0
20	2	2	14	2	2	2	2	2	2	2	2	2	2	10	0	15	20	0	50	40	2	30	0	2	0
24	1	4	17	1	1	1	1	1	1	1	1	1	1	100	100	90	90	999	80	80	100	80	100	1	0
22	1	2	12	1	1	1	1	1	1	1	1	1	1	100	100	50	50	50	50	90	90	80	100	1	0
27	2	2	16	1	1	1	1	1	1	1	1	1	1	100	100	90	100	50	50	70	90	50	100	3	0
18	1	1	11	1	1	1	1	1	1	1	1	1	1	100	100	50	100	100	70	100	100	60	100	1	0
23	1	2	12	1	1	1	3	1	1	1	1	1	1	98		98	98	98	98	98	98	98	98	1	0
22	1	2	16	1	1	1	1	1	1	1	1	1	1	100	100	90	90	70	70	80	90	80		1	0
25	1	4	17	2	2	2	2	2	2	2	2	1	1	0	0	5	50	98	98	100	100	98	5	2	0
19	1	2	14	1	1	1	1	1	1	3	1	3	1	100	100	80	98	80	50	75	90	60	100	1	0
20	1	2	14	2	2	2	2	2	2	2	2	2	2	0	0	20	30	0	0	30	0	10	0	2	0
22	1	2	12	2	2	2	2	2	2	2	2	2	2	0	0	0	100	0	0	0	0	0	0	2	0
23	1	2	17	1	2	1	3	1	3	3	1	3	3	100	100	50	50	50	50	50	50	50	50	1	0
22	1	2	16	1	1	1	1	1	1	2	1	1	1	100	100	80	90	100	999	999	90	70	100	1	0
20	1	2	13	2	2	2	2	2	3	2	2	2	2	0	0	50	50	50	50	0	0	40	0	2	0
18	1	1	12	1	1	1	1	1	1	1	1	1	1	100	100	90	100	50	60	70	80	80	100	1	0
20	1	2	13	1	1	1	1	1	1	2	1	1	1	100	100	100	100	100	100	999	90	90		1	0
18	2	1	11	1	1	1	1	1	1	1	1	1	1	100	100	100	100	50	70	85	80	60	100	1	0
21	2	2	15	1	1	1	1	1	1	1	1	3	1	100	100	90	75	50	70	95	100	80	100	1	0
22	1	4	15	1	1	1	1	1	1	2	1	1	1	100	100	100	85	50	70	80	80	80	100	1	0
21	1	2	14	1	1	1	1	1	1	1	1	1	1	90	80	50	100	50	50	0	80	75	100	1	0
39	1	4	18	1	1	1	1	1	1	2	1	2	1	100	100	999	999	100	999	100	100	999	100	1	0
26	1	4	22	1	1	1	3	1	3	3	1	1	1	100	100	80	90	95	60	80	80	90	100	1	0
18	1	1	12	1	1	1	1	1	1	1	1	1	2	100	100	10	100	0	90	70	0	60	0	1	0
20	1	2	13.5	1	1	1	1	1	1	1	1	3	1	100	100	80	90	50	50	80	90	90	100	1	0
22	1	3	16	1	1	1	1	1	1	1	1	1	1	100	100	70	95	999	40	999	80	60	90	1	0
65	1	2	10	1	1	1	1	1	1	1	1	1	1	100	100	100	100	100	100	100	100	50	100	1	0
21	1	2	15	1	1	1	3	1	3	3	1	3	1	95	100	60	50	50	50	75	80	60	100	1	0
23	2	2	13	1	1	1	3	1	3	1	1	3	1	98	95	100	70	85	75	97	100	93	100	1	0
23	1	4	15	1	1	1	1	1	1	1	1	3	1	100	100	50	100	0	100	100	100	100	100	1	0
40	1	4	22	1	1	1	1	1	1	1	1	1	1	100	100	100	100	100	100	100	100	70	100	1	0
22	1	3	15	2	1	1	1	2	2	1	3	1	1	0	0	30	50	5	10	100	100	50	100	2	0
22	1	2	15	2	2	2	2	2	2	2	2	1	2	30	10	50	50	50	50	50	10	50	0	2	0
20	1	2	13	1	1	1	1	1	2	2	1	3	1	100	92	50	96	60	0	80	100	50	100	1	0
43	2	4	17	2	2	2	2	3	2	3	2	2	2	0	30	20	80	5	10	0	0	15	30	2	0
24	1	4	17	2	2	2	2	2	2	2	2	2	1	0	0	0	10	0	50	0	50	50	0	2	0
22	1	2	16	1	1	1	1	1	1	2	1	2	1	100	100	75	75	50	50	90	90	50	100	1	0
22	1	2	16	1	1	1	1	1	1	1	1	1	1	100	100	70	90	100	90	98	100	80	100	1	0
21	2	1	14	1	1	1	1	1	1	1	1	1	1	100	100	99	100	10	8	95	98	90	100	1	0
25	1	4	17	1	1	1	1	1	1	3	1	3	1	100	100	70	100	50	60	70	90	90	100	1	0
18	1	1	9	1	1	3	3	1	3	3	3	3	1	100	100	50	50	50	50	50	90	50	90	1	0
23	1	4	16	2	2	2	2	2	2	3	2	3	3	0	0	50	60	50	50	70	80	10	0	2	0
61	1	4	21	1	1	1	1	1	1	1	1	1	1	100	100	95	98	95	90	98	100	98	100	1	0
26	1	4	18	1	1	1	1	1	1	1	1	1	1	100	100	50	90	90	90	60	90	70	100	1	0
23	2	4	17	1	1	1	1	1	1	1	1	3	1	0	0	0	0	0	0	0	0	0	0	1	0
20	2	2	13	2	2	1	2	2	2	2	2	2	2	0	0	60	50	40	0	50	0	0	0	2	0
21	2	2	16	1	1	1	1	1	1	1	1	3	1	100	100	50	50	50	50	50	90	90	100	1	0
24	1	4	16	2	2	2	2	2	2	2	2	2	2	5	7	10	20	0	20	5	5	40	0	2	0
31	1	4	17	2	2	1	2	2	3	2	2	3	1	0	0	100	50	0	50	50	90	50	0	3	0
29	1	4	19	1	1	1	1	1	1	1	1	1	1	100	100	100	90	100	999	90	100	70	100	1	0
37	2	4	22	1	1	1	1	3	1	3	1	1	1	99	70	80	80	60	70	80	99	80	99	1	0
20	2	2	13	1	1	1	1	1	1	3	1	1	1	100	100	95	60	80	50	70	90	80	95	1	0
20	1	2	13	1	1	1	3	1	3	3	3	3	3	95	95	60	999	70	999	999	75	999	80	1	0
27	1	4	17	2	2	1	2	2	2	2	2	3	2	0	0	30	50	50	50	50	10	0	0	2	0
18	1	1	11	1	1	1	3	1	3	1	1	3	3	100	100	96	90	90	50	50	60	67	100	1	0
22	1	2	16	2	2	2	3	2	3	3	2	3	3	0	0	50	50	50	50	30	50	20	0	3	0
22	1	4	15	2	2	2	2	2	3	2	2	2	3	0	0	40	50	0	50	50	30	30	0	2	0
21	1	3	13	2	2	1	2	2	2	2	2	2	2	0	0	0	0	0	999	0	0	0	0	2	0
21	1	2	14	2	2	2	2	2	2	2	2	2	2	0	0	50	50	0	50	0	0	50	0	2	0
19	1	1	13	1	1	1	1	1	1	2	1	1	1	100	100	100	50	100	50	50	100	50	100	1	0
20	1	2	13	1	1	1	1	1	1	1	1	1	1	100	100	100	100	80	95	98	100	90	100	1	0
21	1	2	13	1	1	1	1	1	1	2	1	1	1	100	100	100	100	100	999	98	98	90	100	1	0
19	1	2	12	1	1	1	1	1	3	1	1	1	1	100	100	100	100	50	50	50	100	75	100	1	0
21	1	1	14	1	1	1	1	1	1	3	1	1	1	100	100	50	100	0	50	100	100	50	100	1	0
26	2	4	20	1	1	1	1	1	1	1	1	1	3	100	100	90	70	999	999	70	80	70	100	1	0
33	1	4	16	1	1	1	1	1	1	2	1	3	1	100	100	100	75	60	999	85	95	65	100	1	0
22	1	2	15	1	1	1	1	1	3	2	1	2	1	98	98	50	60	70	50	50	90	50	80	1	0
23	2	4	16	1	1	1	1	1	1	1	1	2	1	100	100	100	100	100	0	100	100	50	100	1	0
24	1	4	17	2	1	1	1	2	2	1	1	1	1	0	0	100	100	50	50	100	100	50	100	2	0
20	2	2	14	1	1	1	1	1	1	1	1	2	1	100	100	90	80	50	50	60	90	55	100	1	0
36	2	4	21	1	2	3	3	1	3	3	1	3	3	100	100	75	75	100	50	98	75	50	0	3	1
23	1	2	16	2	2	2	2	2	2	3	2	2	2	0	0	0	40	0	0	0	0	50	0	2	0
20	1	2	15	2	2	2	2	2	2	2	2	2	2	0	0	30	10	5	10	0	0	20	0	2	0
40	1	4	19	1	1	1	1	1	1	1	1	1	3	100	100	80	90	999	80	90	80	80	100	1	0
23	1	2	16	1	1	1	1	1	1	2	1	2	1	100	100	100	100	50	100	100	100	100	100	1	0
19	2	1	13	1	1	1	1	1	1	1	1	1	1	100	100	50	50	50	50	50	50	50	98	3	0
32	1	4	18	2	1	1	1	2	3	3	1	3	1	0	0	50	70	50	50	50	90	50	100	3	0
21	2	2	15	2	2	3	2	2	2	2	3	3	3	0	0	80	50	100	50	50	50	50	30	2	0
22	2	2	14	1	1	1	1	1	1	1	1	3	1	100	100	100	100	60	70	80	100	80	100	1	0
37	2	4	18	1	1	1	1	1	1	2	1	3	1	0	0	0	0	0	0	0	0	0	0	1	0
27	1	2	20	2	2	2	2	2	2	3	2	1	2	0	0	50	50	50	50	50	50	50	14	2	0
21	2	2	15	1	1	1	1	1	1	1	1	1	1	100	100	100	100	100	50	50	50	100	100	1	0
29	2	4	17	1	1	1	3	1	1	1	1	3	1	100	100	90	80	90	70	80	95	80	100	1	0
19	1	2	12	1	1	1	1	1	3	1	2	3	1	100	100	70	50	50	50	60	90	50	98	1	0
29	1	4	18	1	1	1	1	1	1	1	1	1	1	100	100	100	100	50	50	50	50	50	100	1	0
25	1	2	18	2	2	2	2	2	2	2	2	2	2	100	100	100	100	50	50	100	100	100	100	2	0
21	1	2	15	1	1	3	3	1	3	3	1	1	1	95	100	90	85	65	50	50	89	50	95	1	0
28	1	4	14	2	1	1	3	2	1	2	1	2	1	0	0	0	100	0	0	0	98	50	100	3	0
24	1	4	17	1	1	1	3	1	3	3	3	3	1	100	100	70	95	999	70	80	100	80	100	1	0
24	1	2	16	1	1	1	1	1	1	1	1	1	1	100	100	98	90	50	50	100	100	100	100	1	0
32	1	4	21	1	1	1	1	1	1	1	1	1	1	100	100	99	95		100	100	98	95	100	1	0
25	2	4	18	2	2	2	2	2	2	2	2	3	1	0	0	100	50	50	0	50	100	50	50	2	1
19	1	2	12	1	1	1	3	1	3	1	1	3	3	100	100	60	98	50	60	60	50	50	100	3	0
30	1	4	17	1	1	3	1	1	3	1	1	3	1	100	100	95	95	40	50	90	90	50	100	1	0
25	1	1	10	2	2	2	2	2	3	2	2	2	2	0	60	75	50	100	50	100	87	71	100	2	0
34	1	4	18	1	1	1	1	1	1	1	1	1	1	100	100	100	0	0	50	100	100	100	100	1	0
25	1	4	17	2	2	2	2	2	2	2	2	2	2	0	0	0	0	5	0	3	0	5	0	2	0
24	2	4	17	1	1	1	3	1	1	1	1	3	1	100	100		70	10	999	70	95	60	100	1	0
22	1	2	15	1	1	1	1	1	3	1	3	3	3	100	100	999	999	999	999	999	999	999	100	1	0
22	1	2	15	1	1	1	1	1	1	3	1	3	1	100	100	70	100	0	80	80	100	70	100	1	0
23	1	4	15	1	1	1	1	1	1	1	1	1	1	100	100	95	80	80	80	90	95	80	100	1	0
20	1	2	14	1	1	3	3	1	3	2	1	2	1	100	100	50	50	50	100	100	100	50	100	1	0
21	1	2	15	1	1	1	1	1	1	3	1	3	1	100	100	98	100	0	50	98	98	98	100	1	0
26	2	4	22	2	2	2	2	2	2	2	2	3	2	10	0	30	0	999	999	25	0	999	25	2	1
39	1	4	18	1	1	1	1	1	1	2	1	1	1	0	0	0	0	0	0	0	0	0	0	1	0
23	2	4	16	1	1	1	1	1	1	3	1	3	1	99	99	60	70	60	45	60	85	65	100	1	0
20	1	2	14	2	2	2	2	2	2	1	2	2	2	0	0	0	0	0	0	0	0	0	28	2	1
24	2	4	17	1	1	1	1	1	1	3	1	3	1	100	100	100	70	60	80	100	95	95	100	1	0
23	1	2	15	1	1	1	1	1	1	3	1	1	1	100	95	75	95	75	65	80	80	60	100	1	0
19	2	2	12	1	1	1	1	1	1	1	1	3	1	100	100	70	70	999	60	999	99	65	100	1	0
23	1	4	16	1	1	1	3	1	3	3	1	3	1	100	100	50	50	100	50	50	50	50	100	1	0
20	1	2	14	2	2	2	2	2	2	2	2	2	2	0	0	0	20	20	50	30	0	35	0	2	0
18	1	2	12	1	1	1	1	1	1	2	1	1	1	100	100	90	100	0	5	50	100	100	100	1	0
19	1	1	12	2	2	2	2	2	2	3	2	2	2	0	0	0	0	0	0	10	0	0	0	2	0
20	1	2	13	1	1	1	1	1	1	1	1	1	1	100	100	70	90	80	60	90	100	70	100	1	0
21	1	4	15	1	1	1	1	1	1	1	1	1	1	100	100	75	100	100	90	100	100	90	100	1	0
23	1	2	16	1	1	1	1	1	3	1	1	3	1	100	90	75	90	100	75	75	90	80	100	1	0
20	2	3	14	1	1	1	1	1	3	2	1	3	1	100	100	60	80	80	999	75	95	999	100	1	0
22	1	2	16	2	1	2	1	2	3	1	2	1	1	0	0	50	60	100	50	50	90	50	100		0
18	2	1	11	1	1	1	1	1	1	1	1	1	1	100	100	95	100	50	50	60	70	60	100	1	0
22	1	2	16	1	1	1	1	1	1	1	1	1	1	100	100	50	100	100	70	70	100	100	100	1	0
21	2	2	15	1	1	1	1	1	3	3	1	3	1	100	100	100	50	50	50	50	80	50	90	1	0
20	1	2	13	1	1	1	1	1	3	3	1	1	1	100	100	60	60	999	999	999	100	65	100	1	1
20	1	2	13	1	1	1	1	1	1	3	1	3	1	100	100	80	80	50	40	60	95	50	90	1	0
23	1	4	16	1	1	1	1	1	1	1	1	1	1	100	100	70	90	90	50	80	95	50	100	1	0
32	1	4	18	2	2	1	2	2	2	2	2	2	2	0	0	0	0	0	0	0	0	0	0	2	0
23	1	2	14.5	1	1	1	1	1	1	1	1	1	1	100	100	100	100	50	100	100	100	100	100	1	0
21	2	2	14	1	1	1	1	1	1	1	1	2	1	100	100	95	100	999	100	100	100	999	100	1	0
30	2	4	22	2	2	2	2	2	2	2	2	2	2	0	0	0	3	0	0	0	0	0	0	2	0
21	2	2	14	1	1	1	1	1	1	1	1	1	1	100	100	70	80	70	70	75	90	60	90	1	0
19	2	2	13.5	2	2	2	2	2	2	2	2	2	2	0	0	100	0	50	50	100	0	50	50	2	0
22	1	2	15	1	1	1	1	1	1	1	1	1	1	100	100	100	100	999	999	999	100	999	100	1	0
19	1	2	13	1	1	1	3	1	3	2	3	3	1	100	100	70	50	0	80	70	80	50	100	1	0
22	2	1	13	1	1	1	1	1	1	1	1	3	1	100	100	100	100	100	999	999	100	999	100	1	0
20	1	2	17	1	1	1	1	1	3	3	1	3	1	0	0	0	0	0	0	0	0	0	0	1	0
23	1	4	16	2	2	2	2	2	2	2	2	3	3	0	30	50	20	0	50	50	15	50	15	2	1
24	1	4	17	2	2	1	2	2	2	1	2	2	1	0	0	50	50	50	70	50	90	50	95	3	0
21	2	2	14	1	1	1	1	1	1	1	1	1	1	100	100	70	80	90	80	90	95	95	100	1	0
35	1	2	17	1	1	1	1	1	1	3	1	1	1	98	98	60	60	98	70	98	98	80	98	1	0
23	1	2	17	1	1	1	1	1	1	1	1	1	1	100	100	70	90	60	50	80	98	70	100	1	0
38	1	4	20	1	1	2	1	3	1	3	2	1	1	100	60	999	80	999	30	999	90	999	90	1	0
32	2	2	12	2	2	2	2	2	2	2	2	2	2	0	0	20	0	0	0	0	0	10	0	2	0
21	1	2	14	2	2	2	2	2	2	2	2	2	2	0	0	20	40	0	30	0	0	30	0	2	0
20	1	2	13	1	1	1	1	1	1	1	1	1	1	100	100	60	80	60	40	80	87	68	98	1	0
21	1	3	15	1	1	1	1	1	3	1	1	1	1	100	100	100	100	100	100	100	100	100	100	1	0
32	2	2	17	2	2	2	2	2	2	2	2	2	2	0	0	0	50	0	0	10	0	0	0	2	0
27	2	2	14	1	1	1	1	1	1	1	1	1	1	100	100	50	70	70	60	70	70	70	90	1	0
23	1	2	15	1	1	1	1	1	1	2	1	2	1	100	100	50	70	30	40	50	90	90	100	1	0
19	1	2	13	1	3	1	3	1	3	3	1	3	3	100	100	50	50	100	50	50	50	50	100	3	0
23	1	4	17	1	1	1	1	1	3	3	1	1	1	100	100	90	90	90	90	90	90	90	90	1	0
23	2	2	13	2	1	3	3	1	1	2	1	3	3	0	98	98	50	50	50	50	50	50	50	2	0
24	1	4	17	1	1	1	1	1	1	1	1	1	1	100	90	95	80	999	999	80		60	100	1	0
22	2	2	15.5	1	1	3	1	1	3	3	1	3	1	100	100	90	100	50	75	50	95	50	50	1	0
22	1	2	16	3	3	1	1	1	2	2	1	3	1	75	0	50	50	0	50	0	100	50	80	1	0
33	2	4	21	1	1	1	3	1	1	1	1	2	3	100	100	99	100	60	60	90	90	99	100	1	0
26	2	3	15	2	2	2	2	2	2	2	2	2	2	0	0	0	2	20	20	0	10	15	25	2	1
18	2	2	12	1	1	1	1	1	3	1	1	1	1	100	100	999	100	100	100	999	98	999	100	1	0
20	1	2	14	1	1	1	1	1	1	1	1	1	1	100	100	100	100	50	98	98	100	50	100	1	0
25	1	4	18	2	2	2	2	2	2	2	2	2	2	0	0	15	0	25	15	25	0	10	0	2	0
20	1	3	18	2	2	2	2	2	2	2	2	2	2	0	0	15	40	50	50	40	10	60	15	2	0
21	1	2	15	1	1	1	1	1	1	3	1	3	1	100	100	90	90	50	80	50	90	50	100	1	0
24	1	4	17	1	1	1	1	1	1	1	1	1	1	100	100	70	99	100	999	999	99	65	100	1	0
20	2	2	13	1	1	1	1	1	1	3	1	3	1	100	100	100	100	50	50	69	69	69	100	1	0
27	1	4	18	1	1	1	1	1	1	1	1	1	1	100	70	70	70	50	50	70	70	50	100	1	0
23	2	4	17	2	2	1	2	2	2	2	2	2	3	0	0	70	80	60	50	30	50	90	90	2	0
18	1	1	11	1	1	1	1	1	1	1	3	3	3	100	100	70	85	50	30	80	70	50	100	1	0
34	1	4	21	1	1	1	1	1	1	1	1	1	1	98	100	95	70	70	60	85	95	75	100	1	0
35	1	4	22	2	2	2	2	2	2	2	2	1	2	100	100	99	100	89	999	98	100	80	100	2	0
19	1	2	12.5	1	1	1	1	1	1	3	1	1	1	90	100	100	60	10	60	90	90	90	100	1	0
24	1	4	20	1	1	1	1	1	1	1	1	1	1	100	100	100	100	100	60	100	100	999	100	1	1
24	1	2	17	1	1	1	1	1	1	3	1	3	1	100	100	70	90	999	999	60	90	90	100	1	0
25	1	4	17	1	1	1	1	1	1	1	1	3	1	100	100	90	90	100	999	999	90	80	100	1	0
18	2	1	11	2	2	2	1	2	2	3	2	2	2	0	0	30	0	100	50	50	0	40	0	2	0
22	1	4	3	1	1	1	1	1	1	1	1	3	1	100	100	98	100	98	98	100	98	98	100	1	0
19	2	2	13	1	1	1	1	1	1	1	1	1	1	100	100	80	80	0	0	50	100	80	100	1	0
22	1	3	15	1	1	1	1	1	1	1	1	1	1	100	100	80	90	20	40	60	100	90	100	1	0
21	2	2	14	2	2	2	2	2	2	2	2	2	2	2	0	5	2	50	30	0	10	40	0	2	1
20	1	2	14	1	1	1	1	1	1	1	1	3	3	100	100	99	99	100	999	99	90	999	99	1	0
21	2	2	11	1	1	1	1	1	1	3	1	3	1	100	100	50	60	60	50	50	100	70	100	1	0
25	1	4	17	1	1	1	1	1	1	1	1	1	1	100	100	100	100	999	999	100	80	999	100	1	0
21	1	2	14	1	1	1	1	1	1	3	1	1	1	100	100	999	70	0	999	60	90	90	100	1	0
27	1	4	17	1	1	1	1	1	1	1	1	1	1	100	100	70	80	70	70	90	90	80	100	1	0
18	2	1	11	1	1	1	3	1	1	1	1	3	3	100	100	90	75	50	50	70	80	90	90	1	0
24	2	2	16	2	2	2	2	2	2	2	2	3	2	0	0	40	10	2	50	30	10	40	0	2	0
18	2	1	12	1	1	1	3	1	3	3	1	3	2	99	100	50	50	0	50	0	0	50	100	3	1
20	2	2	13	1	1	1	1	1	1	1	1	1	1	99	95	99	90	70	60	80	80	60	95	1	0
32	2	4	17	1	1	1	1	1	1	1	1	1	1	90	100	80	100	60	70	90	99	70	100	1	0
20	1	2	13	1	1	1	1	1	1	1	1	1	1	100	100	89	98	40	70	90	89	60	100	1	0
23	1	2	16.5	1	1	1	1	1	1	3	1	3	1	100	100	75	85	50	50	60	100	80	95	1	0
20	1	2	13	2	2	3	2	2	3	2	2	2	2	0	0	50	40	50	50	30	20	50	10	2	0
25	1	4	15	1	1	1	1	1	1	3	1	1	1	100	100	98	90	80	50	90	100	90	100	1	0
19	1	2	12	1	1	1	1	1	1	1	1	1	1	100	100	80	80	70	60	70	80	60	100	1	0
23	2	2	16	1	1	1	1	1	1	1	1	1	1	100	100	80	95	85	98	95	99	90	100	1	0
19	1	2	13	1	1	1	3	1	3	1	1	3	1	100	100	50	50	50	50	50	70	50	100	1	0
22	2	2	12	2	2	2	2	2	2	2	2	2	1	0	0	45	95	95	80	5	100	5	100	3	0
20	2	2	14	1	1	1	1	1	1	1	1	1	1	100	100	98	98	50	50	98	100	70	100	1	0
18	2	1	11	1	1	1	1	1	1	1	1	3	1	100	100	50	85	50	75	50	100	60	95	1	0
21	1	2	13	1	1	1	1	1	1	1	1	1	1	100	100	95	99	95	95	99	98	98	100	1	0
25	1	4	17	1	1	1	1	1	1	2	1	1	1	100	100	100	100	999	80	90	100	80	100	1	0
24	1	1	11	2	2	2	2	2	2	2	2	2	2	0	0	50	50	0	50	50	0	50	0	2	0
19	1	2	13	1	1	1	1	1	1	1	1	1	1	0	0	0	0	0	0	0	0	0	0	1	0
43	2	4	20	1	1	1	1	1	1	1	1	1	1	100	100	100	100	50	100	50	100	50	100	1	0
21	2	2	13	1	1	1	1	1	1	1	1	2	1	100	100	90	70	50	30	80	100	50	100	1	0
22	1	2	15	1	1	1	1	1	1	1	1	1	3	100	100	70	50	50	50	60	60	60	100	1	0
24	2	4	18	1	1	1	1	1	1	1	1	1	1	100	100	89	999	100	999	67	100	56	83	1	0
39	1	4	18	1	1	1	1	1	1	1	1	1	1	100	100	100	100	999	100	100	100	90	100	1	0
38	1	4	17	2	2	1	2	2	2	1	2	3	2	0	0	10	10	40	40	30	5	20	0	2	0
24	2	2	13	1	1	1	1	1	1	2	1	1	1	100	100	100	100		999	100	100	100	100	1	0
21	1	2	13.5	1	2	3	1	3	2	3	3	2	3	99	60	50	50	40	50	50	50	40	30	3	0
19	1	1	12	1	1	1	1	1	1	1	1	1	1	100	10	100	100	100	80	100	100	100	100	1	0
21	1	2	14	2	2	2	1	2	3	2	2	3	3	0	0	50	100	50	70	80	80	75	50	3	0
21	1	2	15	1	1	1	1	1	1	3	1	3	1	100	100	95	85	999	999	999	100	999	100	1	0
24	1	4	20	1	1	1	1	1	1	1	1	1	1	100	100	999	85	75	60	999	85	80	100	1	0
22	1	2	15	1	1	1	1	1	1	3	1	1	1	100	100	50	85	50	50	50	90	60	100	1	0
20	1	2	14	1	1	1	3	1	1	3	1	1	1	100	100	70	90	50	50	60	90	80	100	1	0
19	2	3	12	1	1	1	1	1	1	1	1	3	1	100	100	90	70	90	70	70	100	80	100	1	0
20	2	3	14	2	2	3	2	2	2	2	2	3	2	0	0	0	50	30	0	20	0	30	0	2	0
20	2	2	14	1	1	1	1	1	1	3	1	1	1	100	100	95	70	60	80	80	80	75	95	1	0
20	1	3	13	2	2	2	1	2	1	2	2	2	2	0	0	50	50	0	90	0	0	45	0	2	0
18	1	2	12	2	1	3	2	1	1	3	3	1	3	28	90	50	5	0	5	30	50	60	78	3	0
20	1	2	14	2	2	3	1	2	3	3	3	3	3	0	0	100	90	80	50	80	50	50	0	3	0
18	1	2	12	1	1	1	3	1	1	3	1	1	1	0	0	0	0	0	0	0	0	0	0	1	0
20	2	2	13	1	1	1	1	1	1	1	1	1	1	98	98	50	50	50	50	50	98	50	98	1	0
20	1	2	13	1	1	1	1	1	1	3	1	3	1	100	100	80	80	90	999	60	99	80	90	1	0
19	1	2	13	1	1	3	1	1	3	3	1	3	1	100	100	80	50	50	50	50	65	50	90	1	0
23	2	2	14	1	1	1	1	1	1	1	1	1	1	100	100	85	70	100	999	999	999	999	100	1	1
20	1	2	14	1	1	1	1	1	1	1	1	1	1	100	100	50	80	60	85	50	100	90	100	1	0
25	2	2	13	1	1	1	1	1	1	2	1	3	1	100	100	70	80	98	60	999	80	999	98	1	0
23	1	4	17	1	1	1	1	1	1	1	1	1	1	100	100	100	100	100	100	100	100	98	100	1	0
27	1	4	18	1	1	1	1	1	1	1	1	1	1	100	100	100			95	98	100	95		1	0
23	1	2	13	1	1	1	1	1	1	1	1	1	1	100	100	80	100	50	50	50	100	50	100	1	0
21	2	2	13	1	1	1	1	1	1	1	1	1	1	100	100	70	90	60	30	80	65	50	90	1	0
19	2	2	13	1	1	3	3	1	1	1	1	3	3	100	90	90	90	50	70	70	90	90	100	1	0
19	1	2	14	1	1	1	1	1	1	1	1	3	3	98	98	50	50	50	50	50	60	50	80	1	0
20	1	2	14	1	3	1	3	1	3	3	1	3	1	100	100	999	999	100	48	0	100	999	999	3	0
19	1	2	12	1	1	1	2	1	3	3	1	1	1	0	0	0	0	0	0	0	0	0	0	1	0
18	2	1	12	2	2	2	2	2	2	2	2	2	2	5	5	5	3	30	50	5	3	25	100	2	1
28	2	4	15	1	1	1	1	1	1	2	1	3	1	100	100	98	100	999	98	98	100	98	100	1	0
27	1	4	20	3	2	3	3	1	3	3	1	3	3	60	80	50	50	50	50	40	60	50	50	3	0
25	2	4	17	1	1	1	1	3	1	2	1	3	1	100		70	60	999	999	999	90	60	70	1	0
19	1	2	13	1	1	1	1	1	3	1	1	1	1	98	98	50	50	50	50	50	98	50	98	1	0
20	2	2	14	2	1	1	2	2	2	2	2	2	1	0	0	50	80	80	50	50	90	50	100	2	0
61	2	1	11	1	2	2	2	2	2	2	2	2	1	98	5	98	70	10	50	75	98	50	0	2	0
64	1	4	17	1	1	1	1	1	1	1	1	1	1	100	100	100	100	100	90	90	90	90	100	1	0
22	2	2	16	2	1	1	1	2	2	2	1	3	1	10	1	75	1	999	25	0	98	999	98	3	0
39	2	2	14	3	2	2	2	2	2	2	2	2	2	80	0	0	0	0	0	9	0	0	0	2	0
26	1	4	15	2	1	1	1	2	1	1	1	1	3	0	0	0	100	100	98	100	100	100	100	2	0
33	2	4	18	1	1	1	1	1	1	2	1	1	1	100	100	100	100	100	100	100	100	100	100	1	0
20	2	2	14	1	3	1	1	1	3	3	1	1	1	100	100	60	80	100	50	100	100	50	100	1	0
41	2	2	13	2	2	2	2	2	3	3	2	3	3	20	20	999	999	0	20	80	0	30	999	2	0
23	2	2	14	1	1	1	3	1	1	1	1	1	1	100	100	86	82	70	25	75	96	60	100	1	0
22	2	4	16	1	1	1	1	1	3	2	1	3	1	100	80	999	75	100	999	90	100	999	80	1	0
29	1	4	20	2	2	1	2	2	2	3	1	3	2	0	0	100	100	0	999	90	70	70	0	2	0
19	1	2	12	1	1	1	3	1	3	2	1	3	1	50	75	80	60	70	50	50	34	80	75	1	0
37	1	4	17	2	2	2	2	2	2	2	2	2	2	0	0	10	20	0	15	5	0	10	0	2	0
21	2	2	16	1	1	1	3	1	3	3	1	3	1	100	100	50	50	40	50	50	100	50	100	1	0
26	2	4	17	1	1	1	1	1	1	1	1	3	1	100	100	100	100	100	999	999	100	999	100	1	0
21	1	2	14	1	1	1	1	1	1	3	1	1	1	100	100	98	100	999	999	70	90	90	100	1	0
20	1	2	14	2	2	1	2	2	2	2	2	2	1	0	0	80	90	50	0	80	100	90	0	2	0
24	1	4	15	1	1	1	1	1	1	1	1	1	1	100	100	100	100	100	50	70	100	70	100	1	0
24	2	4	17	1	1	3	1	1	3	3	1	3	1	100	100	60	80		999	999	80	60	90	1	0
32	1	4	22	2	2	2	2	2	2	2	2	2	2	0	0	25	50	0	25	50	10	90	0	2	0
23	1	4	16	1	1	1	1	1	1	1	1	1	1	100	100	100	100	0	50	100	100	100	100	1	0
18	2	1	12	1	1	1	3	1	1	1	1	3	3	100	100	75	75	50	50	50	50	50	100	1	0
21	1	2	14	2	2	2	2	2	3	2	2	3	3	0	0	50	50	100	100	100	50	50	50	2	0
30	1	4	19	3	1	1	3	1	1	2	2	2	3	80	80	50	50	90	50	70	50	50	90	3	0
43	2	4	23	1	1	1	1	1	1	2	1	1	1	100	100	99	100	60	60	90	100	90	100	1	0
41	1	4	16	1	1	1	1	1	3	2	1	3	1	100	100	70	60	20	999	999	80	999	0	1	0
19	1	2	12	1	1	1	1	1	1	1	1	1	1	100	100	60	100	100	60	80	100	70	100	1	0
29	1	4	18	1	1	1	3	1	3	3	1	2	1	100	100	50	50	0	0	50	100	50	100	1	0
24	2	2	18	1	1	1	3	1	3	1	1	3	1	100	100	999	100	999	999	999	100	95	100	1	0
36	2	4	17	1	1	1	1	1	1	2	1	3	3	100	100	999	65	30	70	80	70	999	100	1	0
25	2	4	18	2	2	2	2	2	2	3	3	3	2	0	0	50	30	0	50	50	0	30	0	2	0
18	1	1	11	2	2	2	2	2	2	3	2	3	2	1	0	50	50	30	50	50	1	10	5	2	0
33	1	4	18	2	2	1	2	2	2	2	2	2	2	0	0	1	0	0	3	2	0	5	0	2	0
22	1	2	14	2	2	2	2	2	2	2	2	3	2	0	2	50	10	50	0	0	5	5	0	2	0
23	1	4	16	1	1	1	1	1	1	1	1	1	1	100	100	98	98	90	90	90	90	80	100	1	0
19	1	2	13	1	1	1	1	1	1	3	1	3	1	100	100	75	90	999	999	75	90	60	100	1	0
19	1	1	13	1	1	1	1	1	1	1	1	1	1	100	100	98	100	98	98	98	100	98	100	1	0
21	1	2	14	1	1	1	1	1	1	1	1	1	1	100	100	100	100	0	100	100	100	100	100	1	0
18	1	1	11	1	1	1	1	1	1	1	1	1	1	100	100	70	70	50	60	95	90	60	100	1	0
21	2	2	13	1	1	1	1	1	3	1	1	3	1	100	100	75	75	90	60	50	90	75	100	1	1
24	1	4	17	1	1	1	1	1	1	1	1	1	1	100	100	70	80	60	60	60	70	70	98	1	0
19	1	2	13	2	2	2	2	2	2	2	2	2	2	0	0	50	40	40	40	50	20	20	0	2	0
36	2	4	22	2	2	2	2	2	2	2	2	2	2	0	0	0	0	0	0	0	0	0	0	2	0
20	1	2	13	1	1	1	1	1	1	3	3	3	1	100	100	70	95	60	55	75	99	90	100	1	0
23	2	2	15	1	1	1	1	1	1	2	1	1	1	100	100	80	90	95	80	90	95	80	100	1	0
45	1	4	18	1	1	1	1	1	1	1	1	1	1	99	99	98	98	999	12	999	90	90	98	1	0
25	1	4	15	2	2	2	2	2	2	2	2	2	2	0	0	5	10	10	10	5	5	10	0	2	0
20	2	2	14	1	1	1	1	1	1	1	1	1	1	98	98	50	70	50	50	70	80	60	98	1	0
23	1	4	17	1	1	1	1	1	1	3	1	1	1	100	100	100	70	60	70	80	90	90	100	1	0
22	1	2	13	2	2	2	2	2	2	2	1	1	1	0	0	0	0	0	0	0	0	0	0	3	0
22	1	4	15	1	1	1	1	1	1	1	1	1	1	100	100	100	100	100	50	50	100	100	100	1	0
21	1	2	13	1	1	1	1	1	3	1	1	1	1	100	100	100	80	60	80	90	100	70	100	1	0
19	2	2	12	1	1	1	1	1	1	3	1	3	1	100	100	80	90	90	70	60	100	75	89	1	0
22	1	2	16	2	2	2	2	2	2	2	2	2	2	0	0	0	0	50	30	10	15	20	0	2	0
28	1	4	15	2	2	2	2	2	2	2	2	2	2	0	0	50	0	100	0	0	0	0	0	2	0
26	2	4	17	1	1	1	1	1	1	1	1	1	1	98	98	98	98	98	98	98	98	98	98	1	0
44	1	4	20	2	2	2	2	2	2	2	2	2	2	0	0	0	0	0	0	0	1	1	0	2	0
25	2	2	11	2	2	2	3	2	3	3	2	3	3	5	5	20	0	20	25	30	20	20	5	2	0
18	2	1	12	2	1	1	3	2	1	2	1	1	1	0	0	100	100	50	40	70	90	55	100	3	0
29	1	4	17	1	1	1	1	1	1	2	1	1	1	100	100	100	100	98	98	98	70	70	100	1	0
20	2	2	13	1	1	1	3	1	3	3	1	3	1	100	98	60	60	999	999	75	75	60	95	1	0
23	2	3	16	1	1	3	1	2	3	2	2	2	1	23	3	34	52	24	65	43	45	62	44	3	0
30	2	4	17	2	2	2	2	2	2	2	2	2	2	0	0	2	2	2	10	10	0	50	0	2	0
20	2	2	14	1	1	1	1	1	1	3	1	1	1	0	0	0	0	0	0	0	0	0	0	1	0
25	1	4	18	1	1	1	1	1	1	2	1	3	1	100	100	60	100	50	50	60	100	70	100	1	0
20	2	2	14	1	1	1	3	3	3	3	3	3	1	0	0	0	0	0	0	0	0	0	0	1	0
24	1	4	16	2	2	2	2	2	3	2	2	3	2	0	0	20	30	50	50	20	0	0	0	2	0
21	1	2	15	1	1	1	1	1	1	1	1	1	1	100	100	70	100	90	80	100	90	80	100	1	0
24	1	2	13	1	1	1	1	1	1	1	1	1	1	100	100	60	100	100	60	60	100	100	100	1	0
20	2	2	13	1	1	1	1	1	1	2	1	1	1	0	0	0	0	0	0	0	0	0	0	1	0
20	1	2	14	1	1	1	1	1	3	1	1	3	3	100	100	50	50	100	50	100	80	80	100	1	0
24	1	4	17	2	2	2	2	2	2	2	1	3	2	0	0	20	20	30	50	50	20	50	0	2	0
27	1	2	14	2	2	2	2	2	2	2	2	2	2	0	0	0	0	0	0	0	0	0	0	2	0
35	1	4	15	1	1	1	1	1	1	1	1	1	1	100	100	100	100	100	100	100	100	100	100	1	0
34	1	1	12	2	2	2	2	2	2	1	2	2	2	0	0	80	50	100	50	90	1	50	0	2	0
40	1	4	16	1	1	1	2	1	1	2	1	2	2	100	100	70	50	10	20	90	10	30	100	1	0
44	1	2	12	1	1	1	1	1	3	1	1	2	1	98	98	98	98	98	98	98	98	98	98	3	0
26	1	4	16	1	1	1	1	1	1	1	1	1	1	100	100	100	100	100	999	999	100	100	100	1	0
19	1	2	13	1	1	1	1	1	1	2	3	1	3	100	100	100	100	999	999	100	999	999	999	1	0
24	1	2	17	2	1	1	1	2	2	1	1	1	1	1	0	60	999	20	10	20	90	999	85	2	0
22	1	2	15	1	1	1	1	1	1	2	1	1	1	100	100	70	70	50	50	60	80	70	100	1	0
19	2	2	12	1	1	1	1	1	1	2	1	1	1	100	100	90	100	90	70	50	100	60	100	1	0
20	1	2	14	1	1	1	1	1	1	3	1	3	3	100	100	60	70	100	50	80	60	50	100	1	0
28	1	4	19	1	1	1	1	1	1	1	1	2	1	100	100	50	70	100	80	90	90	70	100	1	0
22	2	2	16	1	1	1	3	1	3	3	1	3	1	100	100	75	75	100	50	50	75	75	98	1	0
24	1	4	16	1	1	1	1	1	1	1	1	1	1	100	100	80	95	50	90	100	100	100	100	1	0
19	1	2	13	2	2	2	2	2	2	1	2	2	1	0	0	30	40	50	40	40	98	40	0	2	0
19	1	2	12	2	2	1	2	2	2	2	2	3	2	0	0	10	0	10	5	15	0	10	0	2	0
20	2	2	14	1	1	1	1	1	1	1	1	1	1	90	100	70	50	20	40	90	90	50	100	1	0
20	1	2	13	1	1	1	1	1	1	1	1	1	1	100	100	98	98	98	98	98	98	98	100	1	0
18	1	1	12	1	1	3	3	1	3	1	3	3	1	98	100	95	60	50	50	50	80	60	95	1	0
46	2	4	16	1	1	1	1	1	1	1	1	1	1	100	100	80	90	80	80	70	100	70	100	1	0
26	1	2	17	1	1	1	1	1	1	2	1	1	1	100	100	100	100	100	50	100	80	50	100	1	0
27	1	4	17	1	1	1	1	1	3	2	1	3	3	100	100	50	80	100	50	98	75	75	100	1	0
33	2	4	23	1	1	1	1	1	3	1	1	3	1	100	100	999	999	999	999	999	80	60	100	1	0
32	1	2	15	2	2	1	2	2	2	1	2	2	2	0	0	0	0	0	0	0	0	5	0	2	0
22	2	2	14	1	1	1	1	1	1	3	1	3	1	100	100	60	70	90	50	80	90	65	98	1	0
37	2	2	16	1	1	1	1	1	1	1	1	2	1	100	100	95	100	100	999	100	100	75	100	1	0
18	2	1	12	2	2	2	2	2	2	2	2	2	2	0	0	0	0	0	0	0	0	0	0	2	0
21	2	2	15	1	1	1	1	1	1	1	1	3	1	100	100	60	75	70	70	60	90	80	100	1	0
27	1	4	17	2	2	2	2	2	2	2	2	2	2	0	0	50	50	50	50	0	0	50	0	2	0
33	2	2	15	1	2	1	2	1	3	3	1	3	2	100	100	50	65	80	50	50	5	50	10	3	0
20	1	4	10	1	1	1	1	1	1	1	1	1	1	100	100	100	100	100	100	100	100	100	100	1	0
20	2	2	13	1	1	1	1	1	1	1	1	3	1	100	100	100	100	0	100	100	100	100	100	1	0
29	2	2	18	1	1	1	1	1	1	1	1	3	1	99	99	99	99	70	60	90	99	75	30	1	0
19	1	2	13	2	2	2	2	2	2	1	2	2	2	0	0	5	0	0	0	10	0	5	0	2	1
23	2	2	17	1	1	1	1	1	3	2	3	3	1	100	100	80	50	70	20	50	70	65	80	1	0
22	1	4	16	1	1	1	1	1	3	1	1	3	1	100	100	999	70	999	999	999	100	999	100	1	0
20	1	2	13	1	1	1	1	1	1	1	1	1	1	100	98	98	98	90	80	90	90	50	90	1	0
18	1	1	12	1	1	1	3	1	3	3	3	3	1	90	99	50	50	50	70	50	80	70	90	1	0
23	1	4	15	1	1	1	1	1	1	1	1	3	3	100	100	50	75	99	50	50	75	50	98	1	0
24	1	2	18	2	2	2	2	2	2	2	2	2	2	0	0	0	0	0	0	5	0	10	0	2	0
21	2	2	14	1	1	1	1	1	1	1	1	1	1	100	98	98	98	98	98	98	98	98	100	1	0
22	2	2	15	1	1	1	1	1	1	1	1	1	1	100	100	60	50	0	0	100	100	100	100	1	0
24	1	4	17	1	1	1	1	1	1	1	1	1	1	100	100	95	100	95	0	95	0	95	100	1	0
25	2	2	16	2	2	2	2	2	2	2	2	2	2	5	5	50	25	100	50	50	20	50	0	2	0
28	1	1	11	1	1	1	1	1	1	1	1	1	1	50	100	45	0	0	0	50	88	72	50	1	0
27	2	4	19	1	1	1	2	1	2	2	2	2	2	100	100	100	0	0	50	0	0	50	90	2	0
21	1	2	14	1	1	1	1	1	1	1	1	1	1	100	100	98	98	100	50	98	100	90	100	1	0
19	2	2	13	1	1	1	1	1	1	1	1	3	1	100	100	97	90	50	50	89	99	50	100	1	0
22	2	2	14	1	1	1	1	1	1	1	1	1	1	100	100	80	90	100	70	80	99	95	100	1	0
22	1	4	15	1	1	1	1	1	3	2	1	2	1	100	100	95	50	100	50	80	90	60	100	1	0
41	2	4	23	1	1	3	1	1	3	1	1	1	3	90	95	50	0	50	60	50	50	60	60	3	0
18	2	1	11	2	2	2	2	2	2	2	2	3	2	0	0	60	60	60	60	60	0	50	30	2	0
22	1	2	15	2	2	2	2	2	2	2	2	2	2	0	0	0	50	50	50	60	20	10	0	2	0
24	1	2	16	2	2	1	2	2	2	2	2	2	1	0	0	100	50	20	50	50	100	50	0	3	0
23	1	2	15	1	1	1	1	1	1	1	1	1	1	100	100	95	98	99	80	95	99	98	100	1	0
22	1	2	15	2	2	2	2	2	2	2	2	2	2	2	2	10	20	0	999	30	0	40	0	2	0
25	2	2	18	2	2	2	2	2	2	3	2	2	2	0	0	5	35	15	35	15	0	10	10	2	0
24	1	4	18	2	2	2	2	2	3	2	2	2	2	0	0	50	50	0	50	50	50	50	0	2	0
20	2	2	13	2	2	2	2	2	2	2	2	2	2	0	0	50	50	50	50	30	10	20	0	2	0
20	1	2	13	1	1	1	1	1	1	1	1	1	2	98	98	98	98	98	98	98	0	98	98	1	0
33	1	4	18	2	2	2	2	2	2	2	2	2	2	0	0	25	50	5	5	50	5	10	0	2	0
22	1	2	15	1	1	1	1	1	1	1	1	1	1	0	0	0	0	0	0	0	0	0	0	1	0
22	1	4	15	2	2	2	2	2	2	3	2	2	2	0	0	10	5	30	999	10	2	10	0	2	0
23	2	2	16	2	3	3	3	2	3	1	1	1	1	98	95	100	100	50	50	50	10	50	100	2	0
20	2	2	12	1	1	1	1	1	3	1	1	1	1	100	100	50	50	0	100	50	80	50	100	1	0
18	1	1	12	1	2	3	3	1	3	1	1	3	3	100	100	50	100	50	20	40	50	50	90	1	0
24	1	2	17	1	1	1	1	1	1	2	1	1	1	100	100	50	80	90	60	70	98	95	100	1	0
24	1	4	17	2	1	1	2	2	1	3	1	3	1	0	0	2	30	100	50	50	90	70	90	2	0
27	2	4	18	1	1	3	1	1	1	3	1	1	1	20	10	10	5	5	5	30	10	40	20	1	0
23	2	2	16	1	1	1	1	1	1	1	1	3	1	0	0	0	0	0	0	0	0	0	0	1	0
22	1	2	16	2	2	2	2	2	2	2	2	2	2	0	0	0	0	0	0	0	0	0	0	2	0
20	1	2	14	1	1	1	1	1	1	3	3	3	1	100	100	999	60	999	999	999	100	80	100	1	0
23	1	2	16	2	2	2	2	2	2	3	2	3	2	0	0	40	0	50	50	50	0	50	0	2	0
27	2	2	15	1	1	1	1	1	1	3	1	1	1	100	100	70	100	50	40	50	100	50	100	1	0
30	1	4	17	2	2	2	2	2	2	3	2	2	2	0	10	0	0	0	0	20	0	30	0	2	0
22	2	2	15	1	1	1	1	1	2	2	1	3	3	100	100	60	70	30	40	50	50	60	100	1	1
23	1	4	16	1	1	1	1	1	1	1	1	3	1	98	98	75	70	40	75	80	90	95	100	1	0
23	1	2	12	1	1	1	1	1	1	2	1	1	1	100	100	100	100	60	100	100	100	90	100	1	0
20	1	2	14	1	1	1	1	1	1	2	2	3	3	100	100	50	50	100	50	70	0	50	100	1	0
29	2	3	12	2	2	2	2	2	2	1	1	1	2	10	0	70	98	99	50	80	10	30	0	2	0
19	1	2	13	1	1	1	1	1	1	1	1	2	1	100	100	50	98	50	50	50	98	70	100	1	0
21	2	2	14	1	1	1	1	1	1	1	1	1	1	100	100	100	50	50	50	100	100	50	100	1	0
24	1	2	17	2	2	2	2	2	2	2	2	2	2	0	0	5	0	0	0	0	0	0	0	2	0
18	1	1	12	1	1	1	1	1	1	1	1	1	1	100	97	70	90	60	85	80	90	70	80	1	0
24	1	2	15	1	1	1	1	1	1	2	1	1	1	100	99	70	89	0	50	90	99	80	99	1	0
19	1	1	13	1	1	1	1	1	3	1	1	3	1	100	100	50	50	50	50	70	100	50	100	1	0
24	2	2	18	1	1	1	1	1	1	1	1	1	1	100	100	60	80	60	999	60	90	70	99	1	0
19	1	1	12	2	2	2	2	2	2	2	2	2	2	0	0	50	0	0	0	0	0	0	0	2	0
20	1	2	13	1	1	1	1	1	1	3	1	1	1	100	100	999	999	98	999	999	70	70	100	1	0
23	1	2	15	1	1	1	3	1	3	3	1	3	1	100	100	50	50	30	50	60	90	80	95	3	0
25	1	4	17	1	1	1	1	1	1	1	1	3	1	100	100	90	90	100	999	999	90	80	100	1	0
18	1	1	12	1	1	1	1	1	1	1	1	1	3	100	100	98	98	98	100	100	90	98	100	1	0
28	1	4	17	2	2	2	2	2	2	1	2	2	2	0	0	0	0	0	15	15	0	0	0	2	0
21	2	2	13	1	1	1	1	1	1	1	1	2	1	100	100	95	95	0	65	50	70	50	100	1	0
40	1	4	18	1	1	1	1	1	1	1	1	1	1	100	100	90	90	50	50	90	90	90	90	1	0
25	1	4	17	1	1	1	1	1	1	3	1	1	1	100	100	100	100	60	90	100	100	80	100	1	0
20	1	2	15	1	1	1	1	1	1	1	1	1	1	100	100	100	100	90	999	100	100	999	100	1	0
19	1	2	13	1	1	1	1	1	1	1	1	1	1	100	100	75	85	65	75	90	99	70	100	1	0
20	1	2	14	1	1	1	1	1	1	3	1	1	1	100	100	90	100	10	100	100	100	50	100	1	0
20	1	2	13	1	1	1	1	1	1	1	1	3	1	100	100	80	98	80	98	98	98	70	100	1	0
21	2	2	13	2	2	2	1	2	2	2	2	2	2	0	0	99	50	90	50	50	0	50	0	1	0
20	2	2	14	1	1	1	1	1	3	3	1	1	1	100	100	60	95	70	50	80	95	70	95	1	0
25	2	4	17	1	1	1	3	1	3	1	3	1	1	100	100	80	70	999	999	60	90	75	100	1	0
37	1	4	17	2	2	2	2	2	2	2	2	2	2	0	0	0	0	30	10	10	0	10	0	2	0
20	2	2	14	2	2	2	2	2	2	2	2	3	2	0	0	50	30	0	50	20	0	10	0	2	0
20	1	2	13	2	2	2	2	2	2	2	1	1	1	0	0	50	0	100	0	50	100	0	0	2	0
22	2	2	15	1	1	1	1	1	1	3	1	1	1	100	100	95	95	50	100	100	100	95	100	1	0
26	1	3	13	1	1	1	3	1	3	3	1	3	1	85	100	60	50	75	50	65	95	50	100	1	0
22	1	2	15	1	1	1	3	1	1	3	1	3	1	100	100	90	90	85	90	95	100	70	100	1	0
20	2	2	13	2	2	2	2	2	2	3	2	2	2	0	0	40	25	50	20	25	40	20	10	2	0
20	2	2	13	1	1	1	3	1	1	3	1	3	3	100	100	90	999	999	60	80	90	60	99	1	0
38	1	4	22	1	1	1	1	1	1	3	1	1	1	100	100	100	100	100	90	100	95	80	100	1	0
40	2	4	20	1	1	1	3	1	1	3	3	3	1	100	100	80	90	50	80	25	80	50	90	1	0
24	2	2	13	2	2	2	2	2	2	2	2	3	2	0	0	0	50	50	0	0	0	0	0	2	0
35	2	4	18	1	1	1	3	1	1	2	1	3	1	100	100	100	999	70	60	100	100	90	100	1	0
22	1	2	15	1	1	1	1	1	1	1	1	1	1	100	100	89	80	90	80	80	90	90	80	1	0
23	2	2	14	2	3	3	3	2	2	2	2	3	3	0	0	50	60	0	50	50	50	40	0	3	0
20	1	2	13	1	1	1	1	1	1	2	1	1	1	98	98	98	98	0	50	60	98	50	98	1	0
23	1	2	17	1	1	1	1	1	1	1	1	2	1	100	100	100	100	80	100	100	100	100	100	1	0
47	2	2	15	1	1	1	1	1	1	3	1	3	1	100	100	50	50	0	0	50	98	50	100	1	0
18	1	1	12	1	1	1	1	1	3	3	1	3	1	98	98	70	90	50	50	90	98	90	80	1	0
21	2	2	15	1	1	1	1	1	1	1	1	2	1	100	100	70	90	999	999	70	100	95	100	1	0
22	2	4	15	2	2	2	2	2	2	2	2	2	2	0	0	15	15	40	40	20	5	40	0	2	0
23	1	2	16	1	1	1	1	1	1	1	1	1	1	100	100	100	100	100	100	100	100	100	100	1	0
21	1	2	14	2	2	2	2	2	2	2	2	2	2	0	0	10	10	0	10	10	0	15	0	2	0
18	1	1	12	1	1	1	1	1	1	1	1	2	1	100	100	50	100	50	50	50	100	50	100	1	0
18	1	1	12	1	1	1	3	1	1	1	1	3	1	100	95	85	50	50	50	50	100	80	100	1	0
23	2	2	12	1	1	1	1	1	1	1	1	3	1	100	100	90	80	80	999	95	90	70	100	1	0
21	2	2	15	1	1	1	1	1	1	1	1	3	1	98	100	50	50	100	50	70	100	90	100	1	0
24	1	2	16	2	2	2	1	2	2	2	2	2	2	0	0	15	15	0	30	0	0	0	0	2	0
25	1	4	18	1	1	1	1	1	1	1	1	1	1	10	10	20	0	15	20	5	5	80	50	1	0
29	2	2	15	1	1	1	1	1	3	1	1	3	1	0	0	0	0	0	0	0	0	0	0	1	0
20	1	2	14	1	1	1	2	1	1	2	3	3	1	98	98	50	98	50	50	50	98	50	98	1	0
23	2	2	15	2	2	3	2	2	3	3	3	3	2	2	2	50	50	25	25	25	10	25	10	2	0
23	1	4	17	1	1	3	1	3	3	2	1	2	1	99	80	50	50	50	30	70	100	50	100	3	0
45	1	4	18	1	1	1	1	1	1	1	1	2	1	100	100	70	60	80	50	60	90	90	100	1	0
22	2	2	15	1	1	1	1	1	1	1	1	3	1	100	100	100	100	50	50	90	95	70	100	1	0
24	1	4	18	1	1	1	1	1	1	1	1	1	1	100	100	60	70	90	999	70	98	90	100	1	0
22	1	2	15	1	1	3	3	1	3	3	1	3	1	100	100	50	50	50	50	70	100	50	100	1	0
23	1	4	16	1	1	1	1	1	1	1	1	1	1	100	100	78	60	70	59	60	80	78	100	1	0
22	1	2	14	2	2	2	2	2	2	2	2	2	2	5	0	0	0	0	0	0	0	25	0	2	1
24	1	4	17	1	1	1	1	1	1	1	1	1	1	100	100	100	100	100	90	96	100	98	100	1	0
26	1	4	17	1	1	1	1	1	1	1	1	2	1	100	100	80	80	20	20	80	80	80	100	1	0
20	1	2	14	1	1	1	1	1	3	1	1	3	3	100	90	100	100	50	100	100	50	50	100	1	0
23	1	4	17	1	1	1	1	1	1	3	1	1	1	100	100	999	95	100	80	80	100	70	100	1	0
19	1	2	12	2	2	1	3	2	2	3	2	2	1	0	0	98	98	50	20	50	98	60	0	2	0
20	2	2	13	1	1	1	3	1	3	1	1	3	1	98	98	75	50	50	50	50	80	50	90	1	0
19	1	2	13	1	1	1	3	1	1	1	1	1	1	100	100	80	80	0	67	98	98	95	100	1	0
22	1	2	15	1	1	1	1	1	1	2	1	1	1	100	100	60	100	50	50	70	100	60	100	1	0
33	1	4	20	2	2	2	2	2	2	2	2	2	2	0	0	0	0	0	30	30	20	20	0	2	0
35	2	2	16	1	2	1	1	3	1	3	2	3	2	90	70	10	70	50	50	10	20	50	50	3	0
22	1	2	15	1	1	1	3	1	1	3	1	3	1	98	98	999	60	30	60	999	90	999	90	1	0
50	1	4	17	1	1	1	1	1	1	1	1	1	1	100	100	100	100	100	60	80	90	90	100	1	0
22	1	4	15	2	2	2	2	2	2	3	2	3	2	0	0	10	0	999	40	30	5	10	0	2	0
41	1	2	17	2	2	2	2	2	2	2	1	1	1	0	0	0	0	0	0	98	98	0	0	2	0
22	1	2	15	1	1	3	3	1	3	3	1	3	1	100	100	50	50	50	50	70	100	50	100	1	0
21	1	1	14	1	1	1	1	1	1	1	2	1	1	100	100	100	100	100	100	100	100	100	100	1	0
20	2	2	13	1	1	1	1	1	1	3	1	1	1	100	100	100	80	50	70	85	80	80	100	1	0
25	1	2	18	2	1	1	3	2	3	3	3	3	3	0	0	80	80	999	999	999	999	999	98	2	0
21	1	2	13.5	1	1	1	1	1	1	1	1	1	1	100	100	50	100	95	50	100	100	75	100	1	0
22	2	2	13	1	1	1	1	3	1	2	1	1	1	100	100	50	100	100	50	100	100	50	100	1	0
18	2	1	11	2	2	2	2	2	2	3	2	2	2	0	15	20	20	40	40	45	30	30	0	2	0
19	2	2	12	2	2	2	2	2	2	2	2	2	2	0	0	30	20	999	40	999	20	30	0	2	0
22	1	2	15	1	1	1	3	1	1	1	1	3	1	100	100	999	100	999	98	98	98	999		1	0
18	2	2	13	1	1	1	1	1	1	2	1	1	1	100	95	60	60	50	50	99	99	50	99	1	0
21	2	1	10	1	1	1	1	1	1	2	1	2	1	98	98	98	98	98	98	98	98	98	98	1	0
19	1	2	12	1	1	1	1	1	1	2	1	1	1	100	100	80	100	100	50	100	100	70	100	1	0
21	1	2	15	1	1	1	3	1	1	1	1	1	1	95	100	85	100	80	999	90	90	90	90	1	0
21	1	2	14	1	1	1	1	1	1	1	1	1	1	100	100	80	100	999	70	90	95	80	100	1	0
23	1	2	16	1	1	1	1	1	1	1	1	3	1	100	100	60	90	100	100	60	95	50	100	1	0
20	1	2	13	1	1	1	1	1	3	1	1	1	1	100	100	60	80	0	70	70	100	70	100	1	0
23	1	2	17	1	1	1	1	1	1	1	1	1	1	100	100	90	100	50	80	80	80	80	100	1	0
28	2	4	18	2	2	3	2	2	2	3	3	3	2	0	0	999	999	999	999	999	80	999	0	2	0
24	1	2	17	1	1	1	1	1	3	3	1	3	1	100	100	50	65	95	50	100	95	50	100	1	0
19	1	2	12	2	2	2	2	2	2	1	2	2	2	1	0	0	10	20	0	0	10	10	0	2	0
20	1	2	14	1	1	1	1	1	1	1	1	1	1	100	100	85	95	50	50	70	95	90	0	1	0
26	2	1	13	2	3	2	2	3	2	2	2	3	2	20	20	80	0	50	10	0	0	0	0	2	0
20	1	2	14	1	1	1	1	1	1	1	1	1	1	100	100	60	80	100	85	70	90	90	100	1	0
23	1	4	16	1	1	1	1	1	3	1	3	3	3	99	80	50	75	60	50	65	70	60	90	1	0
22	1	3	16	1	1	1	1	1	1	1	1	1	1	100	100	100	100	100	80	70	100	999	0	1	0
22	1	4	15	1	1	1	1	1	1	1	1	1	1	100	100	50	50	50	0	50	100	50	100	1	0
30	2	2	18	1	1	3	1	1	2	3	2	2	2	100	100	10	70	50	30	20	10	20	30	3	0
24	2	4	17	2	2	3	2	2	2	1	1	2	1	0	0	99	0	50	50	50	99	50	0	2	0
27	2	4	17	2	2	3	2	2	3	1	2	3	2	0	0	40	50	50	40	50	0	50	10	2	0
26	1	4	17.5	2	1	1	2	2	2	2	1	1	1	0	0	100	100	50	0	80	80	50	100	2	0
21	1	2	14	1	1	1	1	1	3	1	1	1	3	100	100	70	96	70	50	50	50	50	100	1	0
22	1	2	16	1	1	1	3	1	3	3	3	3	2	100	95	30	999	10	999	999	20	30	90	3	0
25	1	4	17	1	1	1	1	1	1	1	1	1	1	100	100	70	10	70	50	70	98	90	100	1	0
21	2	2	14	1	1	1	1	1	1	2	1	1	1	100	100	80	75	50	30	70	100	50	100	1	1
30	1	4	17	1	1	1	1	1	1	2	1	1	1	100	100	80	98	80	999	70	98	98	100	1	0
21	1	2	13	2	2	2	2	2	3	1	2	2	2	0	15	15	10	10	30	40	90	40	95	2	0
20	1	2	13	1	1	1	1	1	1	1	1	1	1	100	100	80	80	80	999	70	99	80	100	1	0
21	1	2	15	1	1	1	1	1	1	1	1	1	1	100	100	70	80	70	50	80	95	85	100	1	0
32	2	4	15	2	2	2	2	2	2	2	2	1	2	100	100	65	60	70	50	85	99	60	100	2	0
20	1	2	13	1	1	1	1	1	1	3	1	3	1	100	100	87	96	90	60	90	98	80	98	1	0
20	1	2	14	1	1	1	1	1	1	3	1	3	1	100	100	70	50	50	50	60	100	50	100	1	0
27	1	4	15	1	1	1	1	1	1	3	1	3	3	100	100	70	50	2	50	60	70	60	50	3	1
21	1	2	14	1	1	1	3	1	3	3	1	2	1	98	100	2	999	999	999	70	98	999	100	1	0
18	1	2	13	1	1	1	1	1	3	3	1	1	1	100	100	70	100	50	60	98	100	80	100	1	0
24	1	4	17	1	1	1	1	1	1	1	1	1	1	100	100	100	100	999	100	100	100	100	100	1	0
28	1	4	19	2	2	2	2	2	2	2	2	2	2	0	0	10	10	0	20	30	30	40	0	2	0
35	1	2	20	1	1	1	1	1	1	1	1	1	1	100	100	100	100	75	75	100	100	100	100	1	0
25	1	4	17	1	1	1	1	1	1	1	1	1	1	100	100	100	50	50	50	100	100	50	100	1	0
24	1	2	15	1	1	1	1	1	1	1	1	1	1	90	75	35	65	0	75	0	35	80	15	1	0
23	1	2	16	1	1	1	1	1	3	1	1	1	1	100	100	90	90	50	60	92	100	88	100	1	0
22	1	4	15	1	1	1	1	1	1	1	1	3	3	100	100	65	70	999	999	65	70	999	100	1	0
20	1	2	14	1	1	1	3	1	1	2	1	1	1	100	100	100	100	50	100	100	100	100	100	1	0
23	1	3	16	1	1	1	1	1	1	1	1	1	1	100	100	100	100	999	999	100	100	98	98	1	0
31	1	4	17	1	1	1	1	1	1	1	1	3	1	100	100	98	98		98	98	98	60	98	1	0
29	1	2	17	1	1	1	1	1	1	1	1	1	1	100	100	95	95	80	80	80	100	70	100	1	0
22	1	2	15	1	1	1	1	1	1	1	1	1	1	100	100	100	98	100	95	100	100	92	100	1	0
24	1	4	19	2	1	2	2	2	2	2	2	2	2	50	50	50	50	50	50	50	50	50	50	1	1
28	1	2	17	2	1	1	2	2	2	3	3	2	2	0	0	10	10	0	50	25	50	10	50	2	0
29	1	4	22	1	1	1	1	1	1	1	1	1	1	100	100	100	100	98	98	100	100	98	100	1	0
22	1	2	16	1	1	1	1	1	3	3	1	3	1	100	100	80	80	90	75	80	95	60	99	1	0
39	2	2	12	1	1	1	1	1	1	1	1	3	1	100	100	90	70	100	999	70	90	70	99	1	0
20	1	2	14	2	2	3	2	2	2	2	2	3	2	0	0	75	50	100	80	50	30	50	0	2	0
19	1	2	13	1	1	1	1	1	1	1	1	3	1	100	100	98	100	50	50	100	100	50	50	1	0
24	1	2	17	2	2	1	2	2	2	2	2	2	2	0	0	10	30	10	50	50	5	50	0	2	0
20	1	2	14	1	1	1	1	1	1	1	1	2	1	100	100	50	100	50	0	50	100	50	100	1	0
20	1	2	13.5	1	1	1	1	1	1	3	1	3	1	100	100	50	100	100	50	50	100	50	100	1	0
20	1	2	14	2	2	2	2	2	3	2	2	3	1	0	0	100	100	100	50	100	100	70	0	2	0
24	2	2	17	1	1	1	1	1	3	1	1	3	1	99	99	100	65	100	50	100	100	90	100	1	1
22	1	4	15	1	1	1	1	1	1	3	1	1	1	100	98	100	100	0	100	100	100	80	100	1	0
18	1	1	12	1	1	1	1	1	1	1	1	1	1	100	100	100	100	50	50	75	100	75	100	1	0
18	2	1	12	2	2	2	2	2	2	2	2	3	2	0	0	35	25	40	10	0	10	25	0	2	0
22	2	2	14	1	1	1	1	1	1	3	1	3	1	100	100	75	50	95	50	75	90	75	100	1	0
19	1	2	13	1	1	1	1	1	1	2	1	2	1	100	100	50	100	50	50	50	100	50	100	1	0
22	1	2	15	2	1	1	1	2	3	3	1	3	1	0	0	90	85	50	70	95	98	95	100	2	0
24	1	2	17	2	2	1	2	2	2	2	2	2	1	0	0	999	80	80	40	999	80	60	30	2	0
18	1	1	11	1	1	1	1	1	1	1	1	2	1	100	100	70	98	50	60	70	98	70	80	1	0
26	1	4	5	1	1	1	1	1	1	1	1	1	1	98	98	98	75	75	75	98	98	98	98	1	0
21	1	2	14	1	1	1	3	1	1	1	1	3	1	98	100	60	80	70	60	60	90	85	95	1	0
42	1	4	17	3	1	1	1	1	1	1	1	2	3	80	80	999	999	999	999	999	80	60	100	1	1
22	1	2	16	1	1	1	1	1	1	1	1	1	1	100	100	100	100	0	50	100	100	50	100	1	0
20	1	2	13	1	1	1	1	1	3	1	1	1	1	100	100	90	100	100	80	90	90	90	100	1	0
27	1	4	18	1	1	1	1	1	1	1	1	1	1	100	100	80	90	50	70	80	95	85	100	1	0
18	1	1	12	3	1	3	3	1	3	3	1	3	3	60	100	50	50	50	0	50	50	50	70	3	1
18	2	1	10	2	3	2	2	2	2	3	3	3	3	0	0	90	95	100	50	80	98	60	20	2	0
22	1	2	14	2	2	2	2	2	2	2	2	2	2	0	0	0	100	100	100	100	100	100	36	2	0
26	2	4	17	1	1	1	1	1	1	2	1	1	3	100	100	80	70	100	60	75	60	60	100	1	0
24	1	2	17	2	2	2	2	2	2	2	2	1	2	20	0	50	10	0	50	50	0	50	0	2	0
20	1	2	14	1	1	1	1	1	1	1	2	1	1	100	100	100	100	100	100	100	100	100	100	1	0
30	1	4	18	1	1	1	1	1	1	3	1	1	1	100	100	80	100	50	70	60	90	90	100	1	0
20	1	2	13	1	1	1	1	1	3	3	1	3	1	100	100	50	70	60	50	85	90	65	100	1	0
25	2	4	17	1	1	1	1	1	1	1	1	1	1	100	100	70	98	0	50	50	60	60	100	1	0
20	2	2	14	2	2	2	2	2	2	2	2	2	2	0	0	80	60	100	70	50	0	0	0	2	0
18	2	1	11	1	1	1	1	1	1	1	1	1	1	99	99	99	99	99	99	99	98	97	99	1	0
20	1	2	14	1	1	1	1	1	1	1	1	3	1	100	100	90	60	60	50	70	90	70	90	1	1
20	1	2	13	2	2	2	2	2	2	1	2	2	3	0	0	85	50	60	60	70	30	20	0	2	0
21	2	2	14	2	2	2	2	2	2	2	2	2	2	0	0	0	0	0	0	0	0	0	0	2	0
19	1	1	12	1	1	1	1	1	1	3	1	3	1	100	100	70	50	50	60	50	80	70	100	1	0
24	2	2	17	2	2	2	2	2	2	1	2	2	2	0	0	80	80	50	50	50	2	50	10	2	0
19	1	2	13	2	2	2	2	2	2	2	2	2	2	0	0	40	30	10	50	50	10	30	20	2	0
22	1	2	17	1	1	1	1	1	3	2	1	2	1	98	100	50	70	50	50	80	80	80	100	1	1
56	1	4	21	1	1	1	1	1	1	1	1	3	1	100	100	95	99	100	50	95	100	98	100	1	0
27	1	2	17	2	3	1	3	2	3	3	1	3	3	0	0	50	60	50	50	10	50	50	50	2	0
29	1	4	18	2	2	3	2	2	2	2	2	2	2	0	0	1	2	0	2	1	0	1	0	2	0
22	1	2	15	1	1	1	1	1	1	1	1	3	1	100	100	70	100	999	999	70	98	80	100	1	0
18	1	1	11	1	1	1	1	1	1	3	1	3	1	100	100	100	100	70	65	80	90	86	100	1	0
29	1	4	19	1	1	1	1	1	1	2	1	1	1	100	100	100	80	10	90	90	95	80	100	1	0
20	1	2	13	1	1	1	1	1	1	1	1	1	1	100	100	100	100	100	100	100	100	100	100	1	0
20	1	2	13	1	1	1	3	1	3	3	1	1	3	100	100	999	999			70	70	999		1	0
30	2	4	19	1	1	1	1	1	3	1	1	3	1	100	100	100	70	100	60	60	80	80	100	1	0
22	1	2	15	1	1	1	1	1	1	2	1	1	1	100	100	99	99	99	95	95	99	98	100	1	0
26	1	4	17	1	1	1	1	1	1	2	1	1	1	100	100	90	100	100	75	90	90	80	100	1	0
28	1	4	17	1	1	1	1	1	1	1	1	1	1	100	100	99	99	95	80	80	95	95	100	1	0
25	2	4	18	1	1	1	1	1	1	3	1	1	1	100	100	80	100	70	60	999	90	90	100	1	0
24	1	2	16	1	1	1	1	1	1	3	1	1	1	100	100	98	98	100	50	80	90	90	100	1	0
20	1	2	12	1	1	1	1	1	1	2	1	2	1	100	100	90	100	80	100	70	90	70	100	1	0
38	1	4	18	1	1	1	3	3	3	1	3	3	1	50	0	50	50	50	50	50	50	50	0	3	0
20	1	2	14	2	2	2	2	2	2	2	2	1	2	0	0	60	40	10	10	50	12	50	0	2	0
21	2	2	14	2	2	2	2	2	2	2	2	2	2	0	0	30	0	30	0	0	0	30	0	2	0
21	2	2	14	2	2	2	3	2	3	3	2	3	2	1	1	40	999	999	999	40	30	999	10	2	0
25	2	4	16	2	2	2	2	2	2	2	2	2	2	0	0	20	0	50	98	50	0	50	20	2	0
22	1	2	15	1	1	1	1	1	1	1	1	3	1	100	100	50	100	100	50	50	100	100	100	1	0
23	1	2	16	2	2	1	2	2	2	2	2	2	2	0	0	0	0	0	0	0	0	0	0	2	0
26	2	4	19	2	2	2	2	2	2	2	2	3	1	0	0	100	100	95	90	90	100	999	0	2	0
30	1	4	21	1	1	1	1	1	1	2	1	1	1	100	100	90	100	90	80	80	98	90	100	1	0
20	1	2	13	1	1	1	1	1	1	2	1	1	1	98	100	80	90	80	70	80	85	60	100	1	0
22	1	2	15	2	1	1	3	2	3	1	2	2	2	0	0	30	10	999	999	20	10	999		2	0
24	2	4	17	1	1	1	3	1	1	1	1	1	1	100	100	50	75	75	50	75	100	75	100	1	0
20	1	2	13	1	1	1	3	3	3	1	1	3	1	100	85	95	95	85	50	75	80	75	100	3	0
25	1	4	18	1	1	1	1	1	3	3	3	3	1	100	100	999	999	999	999	75	80	75	95	1	0
19	1	2	13	1	1	1	1	1	1	1	1	1	1	100	90	50	100	50	98	50	80	60	90	1	0
20	1	2	13	2	2	1	2	2	2	2	2	2	2	0	0	0	0	50	50	0	0	50	0	2	0
23	1	2	17	1	1	1	1	1	1	1	1	1	1	100	100	80	90	50	50	80	90	80	100	1	0
20	1	2	14	1	1	1	1	3	3	3	3	3	1	100	50	98	50	100	50	50	100	50	100	1	0
19	1	2	12	1	1	1	1	1	3	1	1	1	1	98	98	50	50	50	50	50	98	70	98	1	0
23	1	4	16	1	1	1	1	1	1	1	1	1	1	100	100	90	100	70	50	95	90	90	100	1	0
30	2	4	19	2	2	1	2	2	2	3	2	3	2	1	0	50	50	75	50	75	15	30	10	2	0
20	1	2	14	1	1	1	1	1	1	3	1	3	3	100	100	85	60	30	50	50	60	50	100	1	0
22	2	2	15	2	1	2	2	2	3	1	3	1	2	0	0	50	100	15	0	40	40	50	50	2	0
57	1	4	17	1	1	1	1	1	1	2	1	1	1	100	100	100	100	999	999	999	100	70	100	1	0
24	1	4	17	1	1	1	1	1	1	2	1	3	1	98	98	80	98	60	60	98	68	68	98	1	1
31	2	4	18	1	1	1	1	1	1	1	1	1	1	100	100	90	100	70	99	100	100	70	100	1	0
19	1	2	12	1	1	1	1	1	1	3	1	3	1	100	100	90	90	90	60	90	100	100	100	1	0
39	1	4	21	2	2	1	2	2	2	2	2	2	3	0	0	5	5	0	0	50	50	50	0	2	0
19	2	2	13	1	1	1	1	1	3	1	1	3	1	100	100	80	50	50	50	70	100	50	90	1	0
20	1	2	14	1	1	1	1	1	1	2	1	1	1	100	100	90	100	90	90	90	100	90	100	1	0
27	2	4	17	1	1	3	3	1	2	2	1	1	1	100	50	35	50	50	50	50	100	50	100	3	0
20	1	2	13	1	1	1	1	1	1	1	1	3	1	100	100	98	70	100	60	90	100	70	100	1	0
25	2	2	17	2	2	2	2	2	2	2	2	2	2	0	0	30	20	5	10	10	5	20	0	2	0
22	1	2	15	2	2	2	3	2	3	3	3	3	1	10	0	50	50	80	50	80	90	50	0	2	0
